# Supplementary material for: Activation of TRPV4 Induces Exocytosis and Ferroptosis in Human Melanoma Cells
Source: Int J Mol Sci. 2022 Apr 8;23(8):4146. doi: 10.3390/ijms23084146 (PMC9030060; doi:10.3390/ijms23084146)
Supplement: Supplementary file 1 [file ijms-23-04146-s001.zip]

Archive with 1 entries (1 files):
- ijms-1622778-supplementary.pdf
